# Supplementary material for: Minimally invasive surgery versus open gastrectomy for older patients with gastric cancer: A propensity score‐matching analysis
Source: Ann Gastroenterol Surg. 2024 Jul 15;9(1):69–78. doi: 10.1002/ags3.12842 (PMC11693573; doi:10.1002/ags3.12842)
Supplement: Supplementary file 1 — Data S1. [file AGS3-9-69-s001.zip]

Archive with 2 entries (2 files):
- ags3_12842_supp info.docx
- YamamotoM_Main_20240514 supporting_information (clean version).docx
