# Supplementary material for: Minimally invasive surgery versus open gastrectomy for older patients with gastric cancer: A propensity score‐matching analysis
Source: Ann Gastroenterol Surg. 2024 Jul 15;9(1):69–78. doi: 10.1002/ags3.12842 (PMC11693573; doi:10.1002/ags3.12842)
Supplement: Supplementary file 1 — Data S1. [file AGS3-9-69-s001.zip › YamamotoM_Main_20240514 supporting_information (clean version).docx]

{"code":"500","message":"400 Bad Request"}
